# Supplementary material for: Non-pharmaceutical interventions to reduce COVID-19 transmission in the UK: a rapid mapping review and interactive evidence gap map
Source: J Public Health (Oxf). 2024 Feb 29;46(2):e279–93. doi: 10.1093/pubmed/fdae025 (PMC11141784; doi:10.1093/pubmed/fdae025)
Supplement: Supplementary_data_file_6_-_Coding_fdae025 [file supplementary_data_file_6_-_coding_fdae025.xlsx]

## Sheet: Supplementary data 6
Short Title	Title	Study design	Measures to reduce infection risk at individual level	Measures to identify and isolate those who are infectious or may become infectious	Measures to reduce the number of contacts	Measures to protect the most vulnerable	Travel and border restrictions	Outcomes measured
Abernethy (2022)	Optimal COVID-19 lockdown strategies in an age-structured SEIR model of Northern Ireland	Modelling			Lockdown			COVID-19 cases COVID-19 hospitalisation COVID-19 related mortality COVID-19 transmission
Aggarwal (2021)	An integrated analysis of contact tracing and genomics to assess the efficacy of travel restrictions on SARS-CoV-2 introduction and transmission in England from June to September, 2020	Cross-sectional					Travel restrictions	COVID-19 transmission
Albi (2021)	Modelling lockdown measures in epidemic outbreaks using selective socio-economic containment with uncertainty	Modelling			Lockdown			COVID-19 transmission
Almagor (2020)	Exploring the effectiveness of a COVID-19 contact tracing app using an agent-based model	Modelling		Contact tracing Symptomatic testing				COVID-19 transmission
Alsing (2020)	Containing Covid-19 outbreaks with spatially targeted short-term lockdowns and mass-testing	Modelling		Asymptomatic testing	Lockdown			COVID-19 cases COVID-19 transmission
Arnold (2022)	Estimating the effects of lockdown timing on COVID-19 cases and deaths in England: A counterfactual modelling study	Modelling			Lockdown			COVID-19 cases COVID-19 related mortality
Aspinall (2020)	Quantifying threat from COVID-19 infection hazard in Primary Schools in England	Modelling			School closures			COVID-19 cases
Banks (2022)	SCoVMod - a spatially explicit mobility and deprivation adjusted model of first wave COVID-19 transmission dynamics	Modelling			Lockdown			COVID-19 related mortality
Bassolas (2022)	Optimizing the mitigation of epidemic spreading through targeted adoption of contact tracing apps	Modelling		Contact tracing				COVID-19 transmission
Bays (2021)	What effect might border screening have on preventing the importation of COVID-19 compared with other infections? A modelling study	Modelling					Border measures	COVID-19 cases
Bays (2021)	Insights gained from early modelling of COVID-19 to inform the management of outbreaks in UK prisons	Modelling		Isolation of cases	Cohorting	Shielding		COVID-19 hospitalisation COVID-19 transmission
Bays (2022)	What effect might border screening have on preventing importation of COVID-19 compared with other infections?: considering the additional effect of post-arrival isolation	Modelling					Border measures	COVID-19 cases
Bays (2022)	Mitigating isolation: further comparing the effect of LFD testing for early release from self-isolation for COVID-19 cases	Modelling		Test and release strategies				COVID-19 transmission Lost time (school or work)
Bernal (2021)	The impact of social and physical distancing measures on COVID-19 activity in England: findings from a multi-tiered surveillance system	Ecological			Lockdown			COVID-19 cases COVID-19 hospitalisation COVID-19 related mortality
Biglarbeigi (2021)	Sensitivity analysis of the infection transmissibility in the UK during the COVID-19 pandemic	Modelling			Workplace closure or work from home			COVID-19 transmission
Bittihn (2021)	Local measures enable COVID-19 containment with fewer restrictions due to cooperative effects	Modelling			Tiered restrictions			COVID-19 transmission
Blackmore (2022)	Testing for COVID-19 during an outbreak within a large UK prison: an evaluation of mass testing to inform outbreak control	Longitudinal		Asymptomatic testing				COVID-19 cases
Blake (2021)	Perceptions and experiences of the university of nottingham pilot sars-cov-2 asymptomatic testing service: a mixed-methods study	Mixed-methods		Asymptomatic testing				Behavioural outcomes
Blake (2021)	Students' views towards sars-cov-2 mass asymptomatic testing, social distancing and self-isolation in a university setting during the covid-19 pandemic: A qualitative study	Qualitative		Asymptomatic testing Isolation of cases Isolation of contacts	Limitation of social contacts			Behavioural outcomes
Boldea (2023)	Disentangling the effect of measures, variants, and vaccines on SARS-CoV-2 infections in England: A dynamic intensity model	Modelling			Lockdown			COVID-19 cases
Brooks-Pollock (2021)	Mapping social distancing measures to the reproduction number for COVID-19	Modelling	Face coverings	Contact tracing	School closures Limitation of social contacts			COVID-19 transmission
Cai (2022)	Learning about COVID-19 across borders: public health information and adherence among international travellers to the UK	Qualitative					Border measures	Behavioural outcomes
Cheetham (2021)	Determining the level of social distancing necessary to avoid future COVID-19 epidemic waves: a modelling study for North East London	Modelling			Limitation of social contacts			COVID-19 hospitalisation COVID-19 related mortality
Chen (2021)	Scenario analysis of non-pharmaceutical interventions on global COVID-19 transmissions	Modelling	Face coverings		Lockdown School closures Limitation of social contacts		Travel restrictions	COVID-19 cases
Chin (2021)	Effect estimates of COVID-19 non-pharmaceutical interventions are non-robust and highly model-dependent	Modelling	Physical distancing	Isolation of cases	Lockdown School closures Restrictions of large gatherings			COVID-19 cases COVID-19 related mortality COVID-19 transmission
Clifford (2020)	Effectiveness of interventions targeting air travellers for delaying local outbreaks of SARS-CoV-2	Modelling					Border measures	COVID-19 transmission
Clifford (2021)	Strategies to reduce the risk of SARS-CoV-2 importation from international travellers: Modelling estimations for the United Kingdom, July 2020	Modelling					Border measures	COVID-19 transmission
Coleman (2022)	Implementation of novel and conventional outbreak control measures in managing COVID-19 outbreaks in a large UK prison	Longitudinal		Isolation of cases Isolation of contacts	Cohorting	Shielding		COVID-19 cases
Cuesta (2021)	Vaccinations or Non-Pharmaceutical Interventions: Safe Reopening of Schools in England	Modelling		Isolation of cases Isolation of contacts	Limitation of social contacts			COVID-19 cases COVID-19 related mortality
Dallera (2022)	Evaluating the feasibility and acceptability of a safety protocol to mitigate SARS-CoV-2 transmission risks when participating in full-capacity live mass events: a cross-sectional survey and interview-based study	Mixed-methods			Restrictions of large gatherings			Behavioural outcomes
Davies (2020)	Effects of non-pharmaceutical interventions on COVID-19 cases, deaths, and demand for hospital services in the UK: a modelling study	Modelling	Physical distancing	Isolation of cases	Lockdown School closures	Shielding		COVID-19 cases COVID-19 hospitalisation COVID-19 related mortality COVID-19 transmission
Davies (2021)	Association of tiered restrictions and a second lockdown with COVID-19 deaths and hospital admissions in England: a modelling study	Modelling			Lockdown Tiered restrictions School closures			COVID-19 hospitalisation COVID-19 related mortality COVID-19 transmission
Davies (2022)	Risk assessed daily contact testing enabling elite sporting events during the COVID-19 pandemic: a prospective cohort study	Longitudinal		Asymptomatic testing				COVID-19 cases
Davis (2021)	Contact tracing is an imperfect tool for controlling COVID-19 transmission and relies on population adherence	Modelling		Contact tracing				COVID-19 cases COVID-19 transmission
Denford (2021)	Engagement With Daily Testing Instead of Self-Isolating in Contacts of Confirmed Cases of SARS-CoV-2: A Qualitative Analysis	Qualitative		Test and release strategies				Behavioural outcomes
Denford (2022)	Feasibility and acceptability of daily testing at school as an alternative to self-isolation following close contact with a confirmed case of COVID-19: a qualitative analysis	Qualitative		Test and release strategies				Behavioural outcomes
Denford (2022)	A qualitative process analysis of daily contact testing as an alternative to self-isolation following close contact with a confirmed carrier of SARS-CoV-2	Qualitative		Test and release strategies				Behavioural outcomes
Didelot (2023)	Model design for nonparametric phylodynamic inference and applications to pathogen surveillance	Modelling			Lockdown			COVID-19 transmission
Dong (2022)	Deep recurrent reinforced learning model to compare the efficacy of targeted local versus national measures on the spread of COVID-19 in the UK	Modelling			Lockdown School closures Limitation of social contacts		Travel restrictions	COVID-19 cases COVID-19 related mortality
Donnat (2021)	Predicting COVID-19 Transmission to Inform the Management of Mass Events: Model-Based Approach	Modelling	Face coverings		Restrictions of large gatherings			COVID-19 cases
Drakesmith (2022)	Cost-effectiveness of a whole-area testing pilot of asymptomatic SARS-CoV-2 infections with lateral flow devices: a modelling and economic analysis study	Modelling		Asymptomatic testing				COVID-19 cases COVID-19 hospitalisation COVID-19 related mortality
Endo (2021)	Implication of backward contact tracing in the presence of overdispersed transmission in COVID-19 outbreaks	Modelling		Contact tracing				COVID-19 transmission
Farkas (2021)	Assessing the impact of (Self)-quarantine through a basic model of infectious disease dynamics	Modelling		Isolation of cases				COVID-19 cases COVID-19 transmission
Ferretti (2021)	Modelling the effectiveness and social costs of daily lateral flow antigen tests versus quarantine in preventing onward transmission of COVID-19 from traced contacts	Modelling		Test and release strategies				COVID-19 transmission Lost time (school or work)
Fetzer (2021)	Measuring the scientific effectiveness of contact tracing: Evidence from a natural experiment	Longitudinal		Contact tracing				COVID-19 cases COVID-19 related mortality
Findlater (2022)	Evaluating the impact on health outcomes of an event that resulted in a delay in contact tracing of COVID-19 cases	Longitudinal		Contact tracing				COVID-19 hospitalisation COVID-19 related mortality COVID-19 transmission
Fitz-Simon (2023)	Understanding the role of mask-wearing during COVID-19 on the island of Ireland	Modelling	Face coverings					COVID-19 hospitalisation
Francis (2023)	Non-pharmaceutical interventions and risk of COVID-19 infection: survey of U.K. public from November 2020 - May 2021.	Cross-sectional	Face coverings Physical distancing Hand hygiene Cleaning		Limitation of social contacts			COVID-19 cases
French (2022)	Low uptake of COVID-19 lateral flow testing among university students: a mixed methods evaluation	Mixed-methods		Asymptomatic testing				Behavioural outcomes
Fyles (2021)	Using a household-structured branching process to analyse contact tracing in the SARS-CoV-2 pandemic	Modelling		Contact tracing				COVID-19 transmission Behavioural outcomes
Galanis (2021)	The effectiveness of non-pharmaceutical interventions in reducing the COVID-19 contagion in the UK, an observational and modelling study	Modelling			Lockdown			COVID-19 cases COVID-19 transmission
Ghoroghi (2022)	Impact of ventilation and avoidance measures on SARS-CoV-2 risk of infection in public indoor environments	Modelling	Face coverings Hand hygiene Ventilation					COVID-19 transmission
Gianino (2021)	Evaluation of the Strategies to Control COVID-19 Pandemic in Four European Countries	Ecological		Contact tracing	Workplace closure or work from home School closures Limitation of social contacts		Travel restrictions	COVID-19 transmission
Gillam (2021)	Norwich COVID-19 testing initiative pilot: evaluating the feasibility of asymptomatic testing on a university campus	Cross-sectional		Asymptomatic testing				Behavioural outcomes
Gog (2021)	Epidemic interventions: insights from classic results	Modelling			Lockdown			COVID-19 transmission
Goldberg (2021)	Increasing efficacy of contact-tracing applications by user referrals and stricter quarantining	Modelling		Contact tracing				COVID-19 hospitalisation
Gosce (2020)	Modelling SARS-COV2 Spread in London: Approaches to Lift the Lockdown	Modelling		Asymptomatic testing	Lockdown	Shielding		COVID-19 cases COVID-19 related mortality COVID-19 transmission
Grassly (2020)	Comparison of molecular testing strategies for COVID-19 control: a mathematical modelling study	Modelling		Contact tracing Asymptomatic testing Symptomatic testing Isolation of cases Isolation of contacts				COVID-19 transmission
He (2021)	Effectiveness and resource requirements of test, trace and isolate strategies for COVID in the UK	Modelling		Contact tracing				COVID-19 transmission
Heald (2021)	Modelling the impact of the mandatory use of face coverings on public transport and in retail outlets in the UK on COVID-19-related infections, hospital admissions and mortality	Modelling	Face coverings					COVID-19 cases COVID-19 hospitalisation COVID-19 related mortality
Hellewell (2020)	Feasibility of controlling COVID-19 outbreaks by isolation of cases and contacts	Modelling		Contact tracing Isolation of cases				COVID-19 transmission
Hemani (2021)	Modelling pooling strategies for SARS-CoV-2 testing in a university setting [version 1; peer review: awaiting peer review]	Modelling		Asymptomatic testing				COVID-19 cases
Hill (2021)	A network modelling approach to assess non-pharmaceutical disease controls in a worker population: An application to SARS-CoV-2	Modelling		Contact tracing	Workplace closure or work from home Limitation of social contacts			COVID-19 transmission
Hill (2021)	Modelling SARS-CoV-2 transmission in a UK university setting	Modelling		Contact tracing Asymptomatic testing Isolation of cases				COVID-19 cases
Hill (2023)	Modelling the epidemiological implications for SARS-CoV-2 of Christmas household bubbles in England	Modelling			Limitation of social contacts			COVID-19 cases
Hilton (2022)	A computational framework for modelling infectious disease policy based on age and household structure with applications to the COVID-19 pandemic	Modelling			Limitation of social contacts			COVID-19 transmission
Hinch (2022)	Estimating SARS-CoV-2 variant fitness and the impact of interventions in England using statistical and geo-spatial agent-based models	Modelling			Lockdown			COVID-19 cases COVID-19 related mortality
Hirst (2021)	Feasibility and Acceptability of Community Coronavirus Disease 2019 Testing Strategies (FACTS) in a University Setting	Mixed-methods		Asymptomatic testing				Behavioural outcomes
Hounsome (2022)	Epidemiological impact of a large number of incorrect negative SARS-CoV-2 test results in South West England during September and October 2021	Ecological		Symptomatic testing				COVID-19 cases COVID-19 hospitalisation COVID-19 related mortality
Hunter (2021)	The Impact of the November 2020 English National Lockdown on COVID-19 case counts	Ecological			Lockdown			COVID-19 cases COVID-19 transmission
Jani (2021)	Comparison of COVID-19 outcomes among shielded and non-shielded populations	Longitudinal				Shielding		COVID-19 cases COVID-19 hospitalisation COVID-19 related mortality
Jarvis (2020)	Quantifying the impact of physical distance measures on the transmission of COVID-19 in the UK	Cross-sectional			Lockdown			COVID-19 transmission Behavioural outcomes
Jeffrey (2020)	Anonymised and aggregated crowd level mobility data from mobile phones suggests that initial compliance with COVID-19 social distancing interventions was high and geographically consistent across the UK [version 1; peer review: 2 approved]	Ecological			Lockdown			Behavioural outcomes
Kaiser (2021)	Social network-based cohorting to reduce the spread of SARS-CoV-2 in secondary schools: A simulation study in classrooms of four European countries	Modelling			School bubbles			COVID-19 transmission
Kamiya (2023)	Estimating time-dependent contact: a multi-strain epidemiological model of SARS-CoV-2 on the island of Ireland	Modelling			Lockdown			COVID-19 hospitalisation COVID-19 transmission
Keeling (2021)	The impact of school reopening on the spread of COVID-19 in England	Modelling			School closures			COVID-19 cases COVID-19 hospitalisation COVID-19 related mortality COVID-19 transmission
Keeling (2021)	Precautionary breaks: Planned, limited duration circuit breaks to control the prevalence of SARS-CoV2 and the burden of COVID-19 disease	Modelling			Lockdown			COVID-19 cases COVID-19 hospitalisation COVID-19 related mortality
Kendall (2020)	Epidemiological changes on the Isle of Wight after the launch of the NHS Test and Trace programme: a preliminary analysis	Ecological		Contact tracing				COVID-19 cases COVID-19 transmission
Kendall (2023)	Epidemiological impacts of the NHS COVID-19 app in England and Wales throughout its first year	Ecological		Contact tracing				COVID-19 cases COVID-19 hospitalisation COVID-19 related mortality Behavioural outcomes
Kucharski (2020)	Effectiveness of isolation, testing, contact tracing, and physical distancing on reducing transmission of SARS-CoV-2 in different settings: a mathematical modelling study	Modelling		Contact tracing Asymptomatic testing Isolation of cases Isolation of contacts	Limitation of social contacts			COVID-19 transmission
Kumari (2021)	Targeted Shielding and Coronavirus Symptoms Among Adults in the UK	Longitudinal				Shielding		COVID-19 cases
Kunzmann (2022)	The How Matters: Simulation-Based Assessment of the Potential Contributions of Lateral Flow Device Tests for Keeping Schools Open and COVID-Safe in England	Modelling		Asymptomatic testing Test and release strategies	School bubbles			COVID-19 transmission Lost time (school or work)
Lau (2022)	Predicting the spatio-temporal infection risk in indoor spaces using an efficient airborne transmission model	Modelling	Ventilation					COVID-19 transmission
Laydon (2021)	Modelling the impact of the tier system on SARS-CoV-2 transmission in the UK between the first and second national lockdowns	Modelling			Tiered restrictions			COVID-19 transmission
Leng (2020)	The effectiveness of social bubbles as part of a Covid-19 lockdown exit strategy, a modelling study	Modelling			Limitation of social contacts			COVID-19 related mortality COVID-19 transmission
Leng (2022)	The effect of notification window length on the epidemiological impact of COVID-19 contact tracing mobile applications	Modelling		Contact tracing				COVID-19 transmission
Leng (2022)	Quantifying pupil-to-pupil SARS-CoV-2 transmission and the impact of lateral flow testing in English secondary schools	Modelling		Asymptomatic testing Isolation of contacts Test and release strategies				COVID-19 transmission Lost time (school or work)
Leng (2022)	Assessing the impact of lateral flow testing strategies on within-school SARS-CoV-2 transmission and absences: A modelling study	Modelling		Asymptomatic testing	School bubbles			COVID-19 transmission Lost time (school or work)
Li (2021)	Elementary effects analysis of factors controlling COVID-19 infections in computational simulation reveals the importance of social distancing and mask usage	Modelling	Face coverings Physical distancing	Isolation of cases	Lockdown			COVID-19 cases
Love (2022)	The acceptability of testing contacts of confirmed COVID-19 cases using serial, self-administered lateral flow devices as an alternative to self-isolation	Longitudinal		Test and release strategies				COVID-19 transmission Behavioural outcomes
Love (2022)	Daily use of lateral flow devices by contacts of confirmed COVID-19 cases to enable exemption from isolation compared with standard self-isolation to reduce onward transmission of SARS-CoV-2 in England: a randomised, controlled, non-inferiority trial	Randomised controlled trial		Test and release strategies				COVID-19 transmission Behavioural outcomes Lost time (school or work)
Lovell-Read (2022)	Estimating local outbreak risks and the effects of non-pharmaceutical interventions in age-structured populations: SARS-CoV-2 as a case study	Modelling		Isolation of cases	Workplace closure or work from home School closures Limitation of social contacts			COVID-19 transmission
Lucas (2021)	Engagement and adherence trade-offs for SARS-CoV-2 contact tracing	Modelling		Isolation of cases				COVID-19 transmission
Makris (2021)	Covid and social distancing with a heterogenous population	Modelling			Lockdown Limitation of social contacts			COVID-19 related mortality
Marchant (2021)	Determining the acceptability of testing contacts of confirmed COVID-19 cases to improve secondary case ascertainment	Cross-sectional		Asymptomatic testing				COVID-19 cases Behavioural outcomes
Marchant (2022)	COVID-19 mitigation measures in primary schools and association with infection and school staff wellbeing: An observational survey linked with routine data in Wales, UK	Cross-sectional	Face coverings Physical distancing		School bubbles			COVID-19 cases
Marsden (2022)	Daily testing of contacts of SARS-CoV-2 infected cases as an alternative to quarantine for key workers in Liverpool: A prospective cohort study	Longitudinal		Test and release strategies				Behavioural outcomes Lost time (school or work)
Marshall (2022)	Public perceptions and interactions with UK COVID-19 Test, Trace and Isolate policies, and implications for pandemic infectious disease modelling [version 1; peer review: awaiting peer review]	Qualitative		Contact tracing				Behavioural outcomes
Martin (2021)	Engagement with daily testing instead of self-isolating in contacts of confirmed cases of SARS-CoV-2	Cross-sectional		Test and release strategies				Behavioural outcomes
Megarbane (2021)	Is Lockdown Effective in Limiting SARS-CoV-2 Epidemic Progression?-a Cross-Country Comparative Evaluation Using Epidemiokinetic Tools	Modelling			Lockdown			COVID-19 transmission
Mensah (2021)	SARS-CoV-2 infections in children following the full re-opening of schools and the impact of national lockdown: Prospective, national observational cohort surveillance, July-December 2020, England	Longitudinal			Lockdown School closures			COVID-19 cases
Meo (2020)	Impact of lockdown on COVID-19 prevalence and mortality during 2020 pandemic: observational analysis of 27 countries	Ecological			Lockdown			COVID-19 cases COVID-19 related mortality
Miller (2022)	Modeling the factors that influence exposure to SARS-CoV-2 on a subway train carriage	Modelling	Face coverings Ventilation					COVID-19 transmission
Mintram (2022)	CALMS: Modelling the long-term health and economic impact of Covid-19 using agent-based simulation	Modelling			Lockdown			COVID-19 hospitalisation COVID-19 related mortality
Moore (2021)	A General Computational Framework for COVID-19 Modelling with Applications to Testing Varied Interventions in Education Environments	Modelling	Face coverings Ventilation	Asymptomatic testing				COVID-19 cases Lost time (school or work)
Muegge (2023)	National lockdowns in England: The same restrictions for all, but do the impacts on COVID-19 mortality risks vary geographically?	Ecological			Lockdown			COVID-19 related mortality
Munday (2021)	Estimating the impact of reopening schools on the reproduction number of SARS-CoV-2 in England, using weekly contact survey data	Modelling			School closures			COVID-19 transmission
Munday (2021)	Implications of the school-household network structure on SARS-CoV-2 transmission under school reopening strategies in England	Modelling			School closures			COVID-19 transmission
Nadim (2021)	Short-term predictions and prevention strategies for COVID-19: A model-based study	Modelling		Isolation of cases Isolation of contacts				COVID-19 transmission
Novakovic (2022)	The CP-ABM approach for modelling COVID-19 infection dynamics and quantifying the effects of non-pharmaceutical interventions	Modelling	Face coverings		Lockdown			COVID-19 cases
O'Donnell (2022)	Widening or narrowing inequalities? The equity implications of digital tools to support COVID-19 contact tracing: A qualitative study	Qualitative		Contact tracing				Behavioural outcomes
Panchal (2021)	Analysis of the factors affecting the adoption and compliance of the NHS COVID-19 mobile application: A national cross-sectional survey in England	Cross-sectional		Contact tracing				Behavioural outcomes
Panovska-Griffiths (2020)	Determining the optimal strategy for reopening schools, the impact of test and trace interventions, and the risk of occurrence of a second COVID-19 epidemic wave in the UK: a modelling study	Modelling			School closures			COVID-19 cases COVID-19 related mortality COVID-19 transmission
Panovska-Griffiths (2021)	Modelling the potential impact of mask use in schools and society on COVID-19 control in the UK	Modelling	Face coverings					COVID-19 cases
Panovska-Griffiths (2022)	Modelling the impact of reopening schools in the UK in early 2021 in the presence of the alpha variant and with roll-out of vaccination against SARS-CoV-2	Modelling			School closures			COVID-19 cases COVID-19 related mortality COVID-19 transmission
Post (2021)	How did governmental interventions affect the spread of COVID-19 in European countries?	Modelling			Lockdown			COVID-19 transmission
Quilty (2021)	Quarantine and testing strategies in contact tracing for SARS-CoV-2: a modelling study	Modelling		Test and release strategies				COVID-19 transmission
Quilty (2022)	Test to release from isolation after testing positive for SARS-CoV-2	Modelling		Test and release strategies				COVID-19 transmission Lost time (school or work)
Rice (2020)	Effect of school closures on mortality from coronavirus disease 2019: old and new predictions	Modelling		Isolation of cases Isolation of contacts	School closures Limitation of social contacts	Shielding		COVID-19 cases COVID-19 hospitalisation COVID-19 related mortality
Robin (2022)	Local Community Response to Mass Asymptomatic COVID-19 Testing in Liverpool, England: Social Media Analysis	Qualitative		Asymptomatic testing				Behavioural outcomes
Robles-Zurita (2023)	Reducing the basic reproduction number of COVID-19: a model simulation focused on QALYs, hospitalisation, productivity costs and optimal (soft) lockdown	Modelling			Lockdown			COVID-19 cases COVID-19 hospitalisation COVID-19 related mortality
Ruget (2021)	Risk of COVID-19 Introduction into the Scottish Hebrides and Strategies for Control	Modelling					Travel restrictions	COVID-19 transmission
Sandmann (2020)	Optimizing Benefits of Testing Key Workers for Infection with SARS-CoV-2: A Mathematical Modeling Analysis	Modelling		Asymptomatic testing Symptomatic testing				COVID-19 transmission Lost time (school or work)
Silva (2023)	The role of regular asymptomatic testing in reducing the impact of a COVID-19 wave	Modelling		Contact tracing Asymptomatic testing Symptomatic testing Isolation of cases				COVID-19 cases
Skittrall (2021)	SARS-CoV-2 screening: Effectiveness and risk of increasing transmission	Modelling		Asymptomatic testing				COVID-19 transmission
Smith (2021)	Adherence to the test, trace, and isolate system in the UK: Results from 37 nationally representative surveys	Cross-sectional		Contact tracing Symptomatic testing Isolation of cases				Behavioural outcomes
Smith (2021)	COVID-19 and Ventilation in the Home; Investigating Peoples' Perceptions and Self-Reported Behaviour (the COVID-19 Rapid Survey of Adherence to Interventions and Responses [CORSAIR] Study)	Cross-sectional	Ventilation					Behavioural outcomes
Smith (2022)	Who is engaging with lateral flow testing for COVID-19 in the UK? The COVID-19 Rapid Survey of Adherence to Interventions and Responses (CORSAIR) study	Cross-sectional		Asymptomatic testing				Behavioural outcomes
Smith (2022)	Critical weaknesses in shielding strategies for COVID-19	Modelling				Shielding		COVID-19 cases COVID-19 hospitalisation COVID-19 related mortality
Sonabend (2021)	Non-pharmaceutical interventions, vaccination, and the SARS-CoV-2 delta variant in England: a mathematical modelling study	Modelling			Hospitality setting closures School closures			COVID-19 cases COVID-19 hospitalisation COVID-19 related mortality COVID-19 transmission
Stocks (2021)	Limited impact of contact tracing in a University setting for COVID-19 due to asymptomatic transmission and social distancing	Modelling		Contact tracing				COVID-19 transmission
Taylor (2020)	The risk of introducing SARS-CoV-2 to the UK via international travel in August 2020	Modelling					Border measures	COVID-19 cases
van Bunnik (2021)	Segmentation and shielding of the most vulnerable members of the population as elements of an exit strategy from COVID-19 lockdown	Modelling				Shielding		COVID-19 transmission
Violato (2021)	Impact of the stringency of lockdown measures on covid-19: A theoretical model of a pandemic	Modelling			Lockdown			COVID-19 related mortality
Wallis (2020)	Experience of a novel community testing programme for COVID-19 in London: Lessons learnt	Cross-sectional		Symptomatic testing				Behavioural outcomes
Wanat (2021)	Perceptions on undertaking regular asymptomatic self-testing for COVID-19 using lateral flow tests: A qualitative study of university students and staff	Qualitative		Asymptomatic testing				Behavioural outcomes
Wang (2020)	A four-compartment model for the COVID-19 infection-implications on infection kinetics, control measures, and lockdown exit strategies	Modelling			Lockdown			COVID-19 cases COVID-19 hospitalisation
Warne (2021)	Feasibility and efficacy of mass testing for SARS-CoV-2 in a UK university using swab pooling and PCR	Modelling		Asymptomatic testing				COVID-19 cases COVID-19 transmission
Watson (2022)	How do we engage people in testing for COVID-19? A rapid qualitative evaluation of a testing programme in schools, GP surgeries and a university	Qualitative		Asymptomatic testing				Behavioural outcomes
Wells (2020)	Disease control across urban-rural gradients	Modelling		Contact tracing	Lockdown			COVID-19 transmission
Whitfield (2023)	Modelling the impact of non-pharmaceutical interventions on workplace transmission of SARS-CoV-2 in the home-delivery sector	Modelling	Physical distancing	Asymptomatic testing Isolation of cases Isolation of contacts	Workplace closure or work from home Cohorting			COVID-19 transmission
Woodhouse (2022)	Alternative COVID-19 mitigation measures in school classrooms: analysis using an agent-based model of SARS-CoV-2 transmission	Modelling		Asymptomatic testing	School bubbles			COVID-19 transmission Lost time (school or work)
Wymant (2021)	The epidemiological impact of the NHS COVID-19 app	Ecological		Contact tracing				COVID-19 cases COVID-19 related mortality
Yakob (2021)	Isolation thresholds for curbing SARS-CoV-2 resurgence	Modelling		Isolation of cases				COVID-19 transmission
Ying (2021)	Modelling COVID-19 transmission in supermarkets using an agent-based model	Modelling	Face coverings Physical distancing		Limitation of social contacts			COVID-19 cases
Young (2021)	Daily testing for contacts of individuals with SARS-CoV-2 infection and attendance and SARS-CoV-2 transmission in English secondary schools and colleges: an open-label, cluster-randomised trial	Randomised controlled trial		Test and release strategies				COVID-19 transmission Lost time (school or work)
Zhang (2021)	Public health information on COVID-19 for international travellers: lessons learned from a mixed-method evaluation	Mixed-methods					Border measures	Behavioural outcomes
Zhang (2022)	Evaluating the impact of stay-at-home and quarantine measures on COVID-19 spread	Modelling		Isolation of cases Isolation of contacts				COVID-19 transmission
Zhang (2022)	Evaluating the impacts of tiered restrictions introduced in England, during October and December 2020 on COVID-19 cases: A synthetic control study	Ecological			Tiered restrictions			COVID-19 cases
Zhang (2022)	Impact of community asymptomatic rapid antigen testing on covid-19 related hospital admissions: synthetic control study	Ecological		Asymptomatic testing				COVID-19 hospitalisation
Ziauddeen (2021)	Modelling the impact of lockdown-easing measures on cumulative COVID-19 cases and deaths in England	Modelling			Lockdown			COVID-19 cases COVID-19 related mortality
